# Supplementary material for: The eastern swamp crayfish Gramastacus lacus sp. n. (Decapoda, Parastacidae) a new species of freshwater crayfish from coastal New South Wales, Australia
Source: Zookeys. 2014 Apr 4;(398):53–67. doi: 10.3897/zookeys.398.7544 (PMC3978226; doi:10.3897/zookeys.398.7544)
Supplement: Supplementary material 1 — Gramastacus lacus specimen data. [file zookeys-398-053-s001.xls]

## Sheet: Sheet1
ACP ID	Map No. Figure 3	Sex	Weight (g)	OCL (mm)	LOCALITY	DRAINAGE	LATITUDE	LONGITUDE	ALTITUDE	COLLECTION DATE	COLLECTOR(S)
179	1	m		19.36	Swamp, Myall Lakes	Bombah Broadwater	32.4992	152.321	6	2005-08-01	R B McCormack
180	2	F-berry		15.27	Swamp, Myall Lakes	Bombah Broadwater	32.4992	152.321	6	2005-08-01	R B McCormack
181	3			16.79	Swamp, Myall Lakes	Bombah Broadwater	32.4992	152.321	6	2005-08-01	R B McCormack
182	4				Swamp, Myall Lakes	Bombah Broadwater	32.4992	152.321	6	2005-08-01	R B McCormack
457	5				Swamp behind Boomeri Camping Ground Myall Lakes National Park	Bombah Broadwater	32.5091	152.321	6	2006-10-02	R.B.McCormack & Chris Lukhaup
623	6	?			Myall Lakes National Park	Myall Lakes	-32.5014	152.319	2	2007-03-01	R B McCormack
648	7	?			Myall Lakes National Park	Myall Lakes			2	2007-03-05	RB McCormack
806	8	m	2	13.96	Myall Lakes National Park	Myall Lakes			2	2007-08-05	RB McCormack
807	9	Mixed			Between Budgewoi Rd, & Toukley Golf Course, Tookley.	Budgewoi Lake	33.2524	151.559	2	2007-08-11	RB McCormack
808	10	Mixed			Between Budgewoi Rd, & Toukley Golf Course, Tookley.	Budgewoi Lake	33.2524	151.559	2	2007-08-11	RB McCormack
809	11	Mixed			Between Budgewoi Rd, & Toukley Golf Course, Tookley.	Budgewoi Lake	33.2524	151.559	2	2007-08-11	RB McCormack
810	12	Mixed			Between Budgewoi Rd, & Toukley Golf Course, Tookley.	Budgewoi Lake	33.2524	151.559	2	2007-08-11	RB McCormack
811	13	Mixed			Between Budgewoi Rd, & Toukley Golf Course, Tookley.	Budgewoi Lake	33.2524	151.559	2	2007-08-11	RB McCormack
817	14	juv	1		Between Toukley Golf Course and Budgewoi Road	Budgewoi Lake	-33.2545	151.558	1	2007-09-10	RB McCormack
818	15	M	5	17.67	Between Toukley Golf Course and Budgewoi Road	Budgewoi Lake	-33.2545	151.558	1	2007-09-10	RB McCormack
819	16	M	5	17.97	Boomeri Swamp, Myall Lakes NP	Bombah Broadwater		152.692	3	2007-09-10	RB McCormack
826	17	juv			Between Budgewoi Rd, & Toukley Golf Course, Tookley.	Budgewoi Lake	33.2545	151.558	3	2007-08-11	RB McCormack
1147	18	M		17.7	Budgewoi Rd, Budgewoi Lake	Budgewoi Lake	-33.2545	151.558	1	2008-04-25	RB McCormack
1148	19	M		17.85	Myall Lakes National Park	Bombah Broadwater	-32.5014	152.319	2	2008-04-25	RB McCormack
1166	20	M	1	11.9	Myall Lakes NP	Bombah Broadwater	-32.5091	152.321	4	2008-05-16	RB McCormack & K Dawkins
1167	21	F	2	16.39	Myall Lakes NP	Bombah Broadwater	-32.5091	152.321	4	2008-05-16	RB McCormack & K Dawkins
1168	22	M	2	14.97	Myall Lakes NP	Bombah Broadwater	-32.5091	152.321	4	2008-05-16	RB McCormack & K Dawkins
1169	23	M	2	14.65	Myall Lakes NP	Bombah Broadwater	-32.5091	152.321	4	2008-05-16	RB McCormack & K Dawkins
1170	24	F	2	16.54	Myall Lakes NP	Bombah Broadwater	-32.5091	152.321	4	2008-05-16	RB McCormack & K Dawkins
1171	25	M	2	14.65	Myall Lakes NP	Bombah Broadwater	-32.5091	152.321	4	2008-05-16	RB McCormack & K Dawkins
1172	26	M	3	15.7	Myall Lakes NP	Bombah Broadwater	-32.5091	152.321	4	2008-05-16	RB McCormack & K Dawkins
1173	27	M	2	14.45	Myall Lakes NP	Bombah Broadwater	-32.5091	152.321	4	2008-05-16	RB McCormack & K Dawkins
1174	28	F	1	12.89	Myall Lakes NP	Bombah Broadwater	-32.5091	152.321	4	2008-05-16	RB McCormack & K Dawkins
1175	29	M	2	14.1	Myall Lakes NP	Bombah Broadwater	-32.5091	152.321	4	2008-05-16	RB McCormack & K Dawkins
1176	30	juv			Myall Lakes NP	Bombah Broadwater	-32.5091	152.321	4	2008-05-16	RB McCormack & K Dawkins
CMNH	31	F	2	14.47	Myall Lakes NP	Bombah Broadwater	-32.5091	152.321	4	2008-05-16	RB McCormack & K Dawkins
1178	32	M	2	14.35	Myall Lakes NP	Bombah Broadwater	-32.5091	152.321	4	2008-05-16	RB McCormack & K Dawkins
CMNH	33	M	4	17.75	Myall Lakes NP	Bombah Broadwater	-32.5091	152.321	4	2008-05-16	RB McCormack & K Dawkins
1180	34	M	4	17.12	Myall Lakes NP	Bombah Broadwater	-32.5091	152.321	4	2008-05-16	RB McCormack & K Dawkins
1181	35	F	3	17.43	Myall Lakes NP	Bombah Broadwater	-32.5091	152.321	4	2008-05-16	RB McCormack & K Dawkins
1591	36	M		14.06	Crk xing Mt Faulk Rd, near side road marked M&D Stacey(trib Dora Crk)	Lake Macquarie	-33.0273	151.466	41	2008-11-28	R McCormack
1592	37	juv			Crk xing Mt Faulk Rd, near side road marked M&D Stacey(trib Dora Crk)	Lake Macquarie	-33.0273	151.466	41	2008-11-28	R McCormack
1593	38	juv			Crk xing Mt Faulk Rd, near side road marked M&D Stacey(trib Dora Crk)	Lake Macquarie	-33.0273	151.466	41	2008-11-28	R McCormack
1594	39	juv			Crk xing Mt Faulk Rd, near side road marked M&D Stacey(trib Dora Crk)	Lake Macquarie	-33.0273	151.466	41	2008-11-28	R McCormack
1595	40	juv			Crk xing Mt Faulk Rd, near side road marked M&D Stacey(trib Dora Crk)	Lake Macquarie	-33.0273	151.466	41	2008-11-28	R McCormack
1596	41	juv			Crk xing Mt Faulk Rd, near side road marked M&D Stacey(trib Dora Crk)	Lake Macquarie	-33.0273	151.466	41	2008-11-28	R McCormack
1597	42	juv			Crk xing Mt Faulk Rd, near side road marked M&D Stacey(trib Dora Crk)	Lake Macquarie	-33.0273	151.466	41	2008-11-28	R McCormack
1598	43	F		9.17	Crk xing Mt Faulk Rd, near side road marked M&D Stacey(trib Dora Crk)	Lake Macquarie	-33.0273	151.466	41	2008-11-28	R McCormack
1599	44	juv			Crk xing Mt Faulk Rd, near side road marked M&D Stacey(trib Dora Crk)	Lake Macquarie	-33.0273	151.466	41	2008-11-28	R McCormack
1600	45	juv			Crk xing Mt Faulk Rd, near side road marked M&D Stacey(trib Dora Crk)	Lake Macquarie	-33.0273	151.466	41	2008-11-28	R McCormack
1615	46	juv			Drain Mt Faulk Rd, (dora Crk Lake Macquarie catchment)	Lake Macquarie	-33.0303	151.467	39	2008-11-28	R McCormack
1616	47	juv			Drain Mt Faulk Rd, (dora Crk Lake Macquarie catchment)	Lake Macquarie	-33.0303	151.467	39	2008-11-28	R McCormack
1617	48	juv			Drain Mt Faulk Rd, (dora Crk Lake Macquarie catchment)	Lake Macquarie	-33.0303	151.467	39	2008-11-28	R McCormack
1618	49	juv			Drain Mt Faulk Rd, (dora Crk Lake Macquarie catchment)	Lake Macquarie	-33.0303	151.467	39	2008-11-28	R McCormack
1619	50	juv			Ingalwood Rd, creek xing at Corner sign, 520 on rd, Freemans Waterholes	Lake Macquarie	-32.9992	151.492	48	2008-11-28	R McCormack
1620	51	juv			Ingalwood Rd, creek xing at Corner sign, 520 on rd, Freemans Waterholes	Lake Macquarie	-32.9992	151.492	48	2008-11-28	R McCormack
1621	52	juv			Ingalwood Rd, creek xing at Corner sign, 520 on rd, Freemans Waterholes	Lake Macquarie	-32.9992	151.492	48	2008-11-28	R McCormack
1622	53	juv			Ingalwood Rd, creek xing at Corner sign, 520 on rd, Freemans Waterholes	Lake Macquarie	-32.9992	151.492	48	2008-11-28	R McCormack
1623	54	juv			Ingalwood Rd, creek xing at Corner sign, 520 on rd, Freemans Waterholes	Lake Macquarie	-32.9992	151.492	48	2008-11-28	R McCormack
1624	55	juv			Ingalwood Rd, creek xing at Corner sign, 520 on rd, Freemans Waterholes	Lake Macquarie	-32.9992	151.492	48	2008-11-28	R McCormack
1625	56	juv			Ingalwood Rd, creek xing at Corner sign, 520 on rd, Freemans Waterholes	Lake Macquarie	-32.9992	151.492	48	2008-11-28	R McCormack
1626	57	juv			Ingalwood Rd, creek xing at Corner sign, 520 on rd, Freemans Waterholes	Lake Macquarie	-32.9992	151.492	48	2008-11-28	R McCormack
1627	58	juv			Ingalwood Rd, creek xing at Corner sign, 520 on rd, Freemans Waterholes	Lake Macquarie	-32.9992	151.492	48	2008-11-28	R McCormack
1628	59	m		13.06	Palmers Rd, crk xing under bridge in side pond, Freemans Waterholes	Lake Macquarie	-32.9877	151.507	38	2008-11-28	R McCormack
1629	60	juv			Palmers Rd, crk xing under bridge in side pond, Freemans Waterholes	Lake Macquarie	-32.9877	151.507	38	2008-11-28	R McCormack
1630	61	m		12.13	Palmers Rd, crk xing under bridge in side pond, Freemans Waterholes	Lake Macquarie	-32.9877	151.507	38	2008-11-28	R McCormack
1631	62	juv			Palmers Rd, crk xing under bridge in side pond, Freemans Waterholes	Lake Macquarie	-32.9877	151.507	38	2008-11-28	R McCormack
1632	63	juv			Stockyard Creek, below power lines 100mtrs from GSP point	Lake Macquarie	-33.0343	151.561	10	2008-12-02	R McCormack
1634	64	juv			Kilaben Crk at xing Wilton Rd Awaba	Lake Macquarie	-33.0316	151.558	18	2008-12-02	R McCormack
1635	65	juv			Kilaben Crk at xing Wilton Rd Awaba	Lake Macquarie	-33.0316	151.558	18	2008-12-02	R McCormack
1636	66	juv			Kilaben Crk at xing Wilton Rd Awaba	Lake Macquarie	-33.0316	151.558	18	2008-12-02	R McCormack
1651	67	juv	1	14.7	Trib of Jigadee Creek, Freemans Waterholes	Lake Macquarie	-33.0095	151.484	44	2008-12-27	R Mcormack, S Pacevski, J Moylan & T Moylan
1652	68	juv	1	13.38	Trib of Jigadee Creek, Freemans Waterholes	Lake Macquarie	-33.0095	151.484	44	2008-12-27	R Mcormack, S Pacevski, J Moylan & T Moylan
1653	69	juv			Trib of Jigadee Creek, Freemans Waterholes	Lake Macquarie	-33.0095	151.484	44	2008-12-27	R Mcormack, S Pacevski, J Moylan & T Moylan
1654	70	juv			Trib of Jigadee Creek, Freemans Waterholes	Lake Macquarie	-33.0095	151.484	44	2008-12-27	R Mcormack, S Pacevski, J Moylan & T Moylan
2285	71	f	2	15.64	Violet Hill Rd, Myall Lakes Bulahdelah	Boolambayte Lake	32.4102	152.282	35	2009-08-19	RB McCormack & Stevan Pavescki
2286	72	f	3	16.7	Violet Hill Rd, Myall Lakes Bulahdelah	Boolambayte Lake	32.4102	152.282	35	2009-08-19	RB McCormack & Stevan Pavescki
2287	73	juv			Violet Hill Rd, Myall Lakes Bulahdelah	Boolambayte Lake	32.4102	152.282	35	2009-08-19	RB McCormack & Stevan Pavescki
2288	74	juv			Violet Hill Rd, Myall Lakes Bulahdelah	Boolambayte Lake	32.4102	152.282	35	2009-08-19	RB McCormack & Stevan Pavescki
2289	75	juv			Violet Hill Rd, Myall Lakes Bulahdelah	Boolambayte Lake	32.4102	152.282	35	2009-08-19	RB McCormack & Stevan Pavescki
P.89660	76	m	7	20.22	Violet Hill Rd, Myall Lakes Bulahdelah	Boolambayte Lake	32.4189	152.288	21	2009-08-19	RB McCormack & Stevan Pavescki
2299	77	m	3		Under Power Lines, off Wyee Road, Wyee	Lake Macquarie	33.1277	151.474	36	2009-08-23	RB McCormack
2300	78	f-berry	3	16.9	Under Power Lines, off Wyee Road, Wyee	Lake Macquarie	33.1277	151.474	36	2009-08-23	RB McCormack
P.89661	79	m	4	16.76	Under Power Lines, off Wyee Road, Wyee	Lake Macquarie	33.1277	151.474	36	2009-08-23	RB McCormack
2302	80	mix			Under Power Lines, off Wyee Road, Wyee	Lake Macquarie	33.1277	151.474	36	2009-08-23	RB McCormack
2303	81	mix			Under Power Lines, off Wyee Road, Wyee	Lake Macquarie	33.1277	151.474	36	2009-08-23	RB McCormack
2304	82	m	4	18.39	Under Power Lines, off Wyee Road, Wyee	Lake Macquarie	33.1277	151.474	36	2009-08-23	RB McCormack
2305	83	m	3	16.07	Under Power Lines, off Wyee Road, Wyee	Lake Macquarie	33.1277	151.474	36	2009-08-23	RB McCormack
2306	84	f	3	15.88	Under Power Lines, off Wyee Road, Wyee	Lake Macquarie	33.1277	151.474	36	2009-08-23	RB McCormack
2307	85	f-berry	4	17.56	Under Power Lines, off Wyee Road, Wyee	Lake Macquarie	33.1277	151.474	36	2009-08-23	RB McCormack
2308	86	m	3	15.35	Under Power Lines, off Wyee Road, Wyee	Lake Macquarie	33.1277	151.474	36	2009-08-23	RB McCormack
2309	87	f-berry	2	15.21	Under Power Lines, off Wyee Road, Wyee	Lake Macquarie	33.1277	151.474	36	2009-08-23	RB McCormack
2310	88	mix			Under Power Lines, off Wyee Road, Wyee	Lake Macquarie	33.1277	151.474	36	2009-08-23	RB McCormack
2311	89	mix			Under Power Lines, off Wyee Road, Wyee	Lake Macquarie	33.1277	151.474	36	2009-08-23	RB McCormack
2312	90	mix			Under Power Lines, off Wyee Road, Wyee	Lake Macquarie	33.1277	151.474	36	2009-08-23	RB McCormack
2313	91	f-ready moult	7	21.32	Violet Hill Rd, Myall Lakes Bulahdelah	Boolambayte Lake	32.4102	152.282	35	2009-08-19	RB McCormack & Stevan Paveski
2316	92	mix			Coastal swamp, Nerong	Bombah Broadwater	32.5059	152.217	6	2009-09-09	RB McCormack
2317	93	mix			Coastal swamp, Nerong	Bombah Broadwater	32.5059	152.217	6	2009-09-09	RB McCormack
2318	94	f-berry	1	12.3	Coastal swamp, Nerong	Bombah Broadwater	32.5059	152.217	6	2009-09-09	RB McCormack
2319	95	mix			Drain beside road, Nerong Village	Bombah Broadwater	32.5074	152.214	7	2009-09-09	RB McCormack
2349	96	m		11.99	Coastal swamp, Smiths Lake	Smiths Lake	32.4004	152.476	17	2009-09-09	RB McCormack
2350	97	mix			Coastal swamp, Smiths Lake	Smiths Lake	32.4004	152.476	17	2009-09-09	RB McCormack
2351	98	mix			Coastal swamp, Smiths Lake	Smiths Lake	32.4004	152.476	17	2009-09-09	RB McCormack
2354	99	f		9.2	Coastal swamp, beside the Lakes Way Forster	Wallis Lake	32.2265	152.541	3	2009-09-09	RB McCormack
2355	100	f			Coastal swamp, beside the Lakes Way Forster	Wallis Lake	32.2265	152.541	3	2009-09-09	RB McCormack
2356	101	m			Coastal swamp, beside the Lakes Way Forster	Wallis Lake	32.2265	152.541	3	2009-09-09	RB McCormack
2357	102	mix			Coastal swamp, beside the Lakes Way Forster	Wallis Lake	32.2265	152.541	3	2009-09-09	RB McCormack
2358	103	mix			Coastal swamp, beside the Lakes Way Forster	Wallis Lake	32.2265	152.541	3	2009-09-09	RB McCormack
2359	104	mix			Coastal swamp, beside the Lakes Way Forster	Wallis Lake	32.2265	152.541	3	2009-09-09	RB McCormack
2363	105	m	1	12.59	Coastal swamp, beside the Lakes Way Forster	Wallis Lake	32.2497	152.537	6	2009-09-09	RB McCormack
2364	106	m	1	13.99	Wullum swamp along roadside, Lakes Way, Booti Booti Nat Park.	Wallis Lake	32.2497	152.537	6	2009-09-09	RB McCormack
2365	107	mix			Wullum swamp along roadside, Lakes Way, Booti Booti Nat Park.	Wallis Lake	32.2497	152.537	6	2009-09-09	RB McCormack
2366	108	mix			Wullum swamp along roadside, Lakes Way, Booti Booti Nat Park.	Wallis Lake	32.2497	152.537	6	2009-09-09	RB McCormack
2367	109	mix			Wullum swamp along roadside, Lakes Way, Booti Booti Nat Park.	Wallis Lake	32.2497	152.537	6	2009-09-09	RB McCormack
2368	110	f		9.08	Coastal swamp along roadside, Rd to Green Point, Booti Booti Nat Park.	Wallis Lake	32.2484	152.526	6	2009-09-09	RB McCormack
2369	111	f		11.7	Coastal swamp along roadside, Rd to Green Point, Booti Booti Nat Park.	Wallis Lake	32.2521	152.534	6	2009-09-09	RB McCormack
2375	112	mix			Creek xing road to Coomba Park	Wallis Lake	32.3449	152.493	7	2009-09-09	RB McCormack
2376	113	f		11.72	Creek xing road to Coomba Park	Wallis Lake	32.3449	152.493	7	2009-09-09	RB McCormack
2378	114	F-Berry	1	13.08	Past Mungo Brush, Myall Lakes National Park	Bombah Broadwater	32.5197	152.323	6	2009-09-14	RB McCormack
2379	115	mix			Swamp Mungo Brush Road, Myall Lakes National Park	Bombah Broadwater	32.5197	152.323	6	2009-09-14	RB McCormack
2384	116	F-Berry	2	13.99	Swamp behind Boomeri Camping Ground Myall Lakes National Park	Bombah Broadwater	32.5091	152.321	9	2009-09-14	RB McCormack
2385	117	mix			Swamp beside of Start of old mining Rd to Seal Rock, Myall Lakes National Park	Bombah Broadwater	32.5166	152.324	7	2009-09-14	RB McCormack
2386	118	mi			Swamp, beside old mining road to Seal Rocks, Myall Rocks	Bombah Broadwater	32.51	152.332	17	2009-09-14	RB McCormack
2387	119	mix	2	`13.41	Swamp, beside old mining road to Seal Rocks, Myall Rocks	Bombah Broadwater	32.51	152.332	17	2009-09-14	RB McCormack
2390	120	mix			Swamps, beside old Mining Rd to Seal Rocks, Myall Lakes National Park	Bombah Broadwater	32.507	152.338	17	2009-09-14	RB McCormack
2391	121	mix			Lakes Road, Myall lakes	Boolambayte Lake	32.5016	152.288	8	2009-09-14	RB McCormack
2392	122	mix			Lakes Road, Myall lakes	Boolambayte Lake	32.5016	152.288	8	2009-09-14	RB McCormack
2393	123	mix			Swamps, Lake Road, Myall lakes National Park	Boolambayte Lake	32.5014	152.287	8	2009-09-14	RB McCormack
2399	124	mix			Creek xing Jacks Road, before Korsmans Crossing Camping Ground, Myall Lakes	Bombah Broadwater	32.4788	152.282	6	2009-09-14	RB McCormack
2403	125	F-berry	2	14.1	Swamp behind Boomeri Camping Ground Myall Lakes National Park	Bombah Broadwater	32.5091	152.321	9	2009-09-14	RB McCormack
2409	126	mix			Drain beside Rd, Jack Grant Ave, opp airport, Warnervale	Budgewoi Lake	33.2403	151.433	48	2009-09-24	RB McCormack
2410	127	m	2	14.88	Drain beside Rd, Jack Grant Ave, opp airport, Warnervale	Budgewoi Lake	33.2403	151.433	48	2009-09-24	RB McCormack
2411	128	m	2	15.1	Drain beside Rd, Jack Grant Ave, opp airport, Warnervale	Budgewoi Lake	33.2403	151.433	48	2009-09-24	RB McCormack
2412	129	m	1.5	13.8	Drain beside Rd, Jack Grant Ave, opp airport, Warnervale	Budgewoi Lake	33.2403	151.433	48	2009-09-24	RB McCormack
2413	130	m	1	12.3	Drain beside Rd, Jack Grant Ave, opp airport, Warnervale	Budgewoi Lake	33.2403	151.433	48	2009-09-24	RB McCormack
2419	131	m	2	14.62	Crk xing Jensen Rd, Tacoma	Tuggerah Lake	33.2796	151.476	8	2009-09-24	RB McCormack
2420	132	m	1	10.76	Crk xing Jensen Rd, Tacoma	Tuggerah Lake	33.2796	151.476	8	2009-09-24	RB McCormack
2421	133	m	2	14.18	Swampy Creek xing Jensen Rd, Tacoma	Tuggerah Lake	33.2792	151.475	11	2009-09-24	RB McCormack
2422	134	F-berry	1.5	13.68	Swampy Creek xing Jensen Rd, Tacoma	Tuggerah Lake	33.2792	151.475	11	2009-09-24	RB McCormack
2423	135	mix			Swampy Creek xing Jensen Rd, Tacoma	Tuggerah Lake	33.2792	151.475	11	2009-09-24	RB McCormack
2529	136	mix			Gan Gan Road, Anna Bay (Murrumburrimbah Swamp)	Port Stephens/Tasman Sea	32.7538	152.12	11	2009-12-15	RB McCormack
2530	137	mix			Gan Gan Road, Anna Bay (Murrumburrimbah Swamp)	Port Stephens/Tasman Sea	32.7538	152.12	11	2009-12-15	RB McCormack
2531	138	mix			Murrumburrimbah Swamp (Central eastern end)	Port Stephens/Tasman Sea	32.751	152.118	14	2009-12-15	RB McCormack
2532	139	m		13.53	Murrumburrimbah Swamp (Central eastern end)	Port Stephens/Tasman Sea	32.751	152.118	14	2009-12-15	RB McCormack
2533	140	mix			Murrumburrimbah Swamp (Central eastern end)	Port Stephens/Tasman Sea	32.751	152.118	14	2009-12-15	RB McCormack
2534	141	mix			Murrumburrimbah Swamp (Central eastern end)	Port Stephens/Tasman Sea	32.751	152.118	14	2009-12-15	RB McCormack
2535	142	mix			Murrumburrimbah Swamp (Central eastern end)	Port Stephens/Tasman Sea	32.751	152.118	14	2009-12-15	RB McCormack
2536	143	mix			Murrumburrimbah Swamp (Central eastern end)	Port Stephens/Tasman Sea	32.751	152.118	14	2009-12-15	RB McCormack
2542	144	mix			Swamp, Shoal Bay Road, Nelsons Bay	Port Stephens	32.7181	152.162	11	2009-12-15	RB McCormack
2543	145	mix			Swamp, Shoal Bay Road, Nelsons Bay	Port Stephens	32.7181	152.162	11	2009-12-15	RB McCormack
2546	146	mix			Swamp, Nelsons Bay Rd, Tomaree National Park	Port Stephens	32.7452	152.114	17	2009-12-15	RB McCormack
2547	147	mix			Swamp, Nelsons Bay Rd, Tomaree National Park	Port Stephens	32.7452	152.114	17	2009-12-15	RB McCormack
2548	148	mix			Swamp, Nelsons Bay Rd, Tomaree National Park	Port Stephens	32.7452	152.114	17	2009-12-15	RB McCormack
2549	149	mix			Swamp, Nelsons Bay Rd, Tomaree National Park	Port Stephens	32.7452	152.114	17	2009-12-15	RB McCormack
2550	150	mix			Swamp, Nelsons Bay Rd, Tomaree National Park	Port Stephens	32.7452	152.114	17	2009-12-15	RB McCormack
2551	151	mix			Swamp, Nelsons Bay Rd, Tomaree National Park	Port Stephens	32.7452	152.114	17	2009-12-15	RB McCormack
2552	152	mix			Swamp, Nelsons Bay Rd, Tomaree National Park	Port Stephens	32.7452	152.114	17	2009-12-15	RB McCormack
2553	153	mix			Swamp, Nelsons Bay Rd, Tomaree National Park	Port Stephens	32.7452	152.114	17	2009-12-15	RB McCormack
2554	154	mix			Swamp, Nelsons Bay Rd, Tomaree National Park	Port Stephens	32.7452	152.114	17	2009-12-15	RB McCormack
2641	155	f	1	8.49	Wallum Swamp, Green Point (refer spec 2368) (Wallis Lake)	Wallis Lake	32.2484	152.526	6	2009-09-09	RB McCormack
2924	156	mix x 3			Wetland west of Bakali Rd, Wamberal	Wamberal Lagoon	33.4096	151.459	9	2010-05-26	RB McCormack
2925	157	mix x 2			Wetland west of Bakali Rd, Wamberal	Wamberal Lagoon	33.4096	151.46	10	2010-05-26	RB McCormack
2926	158	m	4	15.57	Wetland west of Bakali Rd, Wamberal	Wamberal Lagoon	33.4093	151.459	10	2010-05-26	RB McCormack
2927	159	m	1.5	8.7	Wetland west of Bakali Rd, Wamberal	Wamberal Lagoon	33.4096	151.459	9	2010-05-26	RB McCormack
2928	160	m	3	14.35	Wetland west of Bakali Rd, Wamberal	Wamberal Lagoon	33.4093	151.459	10	2010-05-26	RB McCormack
P.89662	161	m	4	17.36	Wetland west of Bakali Rd, Wamberal	Wamberal Lagoon	33.4093	151.459	7	2010-06-10	RB McCormack
2984	162	m			Wetland west of Bakali Rd, Wamberal	Wamberal Lagoon	33.4091	151.459	7	2010-06-10	RB McCormack
4059	163	m	3.65	17.67	Swamp beside Old Gibber Road, (near Boomeri Campground) Myall Lakes National Park (Myall Rv)	Bombah Broadwater	32.509	152.321	15	2012-07-06	RB McCormack
4060	164	f	1.18	12.28	Swamp beside Old Gibber Road, (near Boomeri Campground) Myall Lakes National Park (Myall Rv)	Bombah Broadwater	32.509	152.321	15	2012-07-06	RB McCormack
4061	165	m	1.11	12.43	Swamp beside Old Gibber Road, (near Boomeri Campground) Myall Lakes National Park (Myall Rv)	Bombah Broadwater	32.509	152.321	15	2012-07-06	RB McCormack
4062	166	m	1.18	12.2	Swamp beside Old Gibber Road, (near Boomeri Campground) Myall Lakes National Park (Myall Rv)	Bombah Broadwater	32.509	152.321	15	2012-07-06	RB McCormack
4063	167	f	2.37	16.46	Swamp beside Old Gibber Road, (near Boomeri Campground) Myall Lakes National Park (Myall Rv)	Bombah Broadwater	32.509	152.321	15	2012-07-06	RB McCormack
4064	168	f	1.81	14.52	Swamp beside Old Gibber Road, (near Boomeri Campground) Myall Lakes National Park (Myall Rv)	Bombah Broadwater	32.509	152.321	15	2012-07-06	RB McCormack
4065	169	f	2.06	14.88	Swamp beside Old Gibber Road, (near Boomeri Campground) Myall Lakes National Park (Myall Rv)	Bombah Broadwater	32.509	152.321	15	2012-07-06	RB McCormack
4066	170	f	0.35	9.75	Swamp beside Old Gibber Road, (near Boomeri Campground) Myall Lakes National Park (Myall Rv)	Bombah Broadwater	32.509	152.321	15	2012-07-06	RB McCormack
4067	171	f	3.69	18.3	Swamp beside Old Gibber Road, (near Boomeri Campground) Myall Lakes National Park (Myall Rv)	Bombah Broadwater	32.509	152.321	15	2012-07-06	RB McCormack
4068	172	f	1.6	13.6	Swamp beside Old Gibber Road, (near Boomeri Campground) Myall Lakes National Park (Myall Rv)	Bombah Broadwater	32.509	152.321	15	2012-07-06	RB McCormack
4069	173	f	1.2	12.08	Swamp beside Old Gibber Road, (near Boomeri Campground) Myall Lakes National Park (Myall Rv)	Bombah Broadwater	32.509	152.321	15	2012-07-06	RB McCormack
4070	174	f	1.04	12.51	Swamp beside Old Gibber Road, (near Boomeri Campground) Myall Lakes National Park (Myall Rv)	Bombah Broadwater	32.509	152.321	15	2012-07-06	RB McCormack
4071	175	f	1.37	12.53	Swamp beside Old Gibber Road, (near Boomeri Campground) Myall Lakes National Park (Myall Rv)	Bombah Broadwater	32.509	152.321	15	2012-07-06	RB McCormack
4072	176	m	2.99	16.13	Swamp beside Old Gibber Road, (near Boomeri Campground) Myall Lakes National Park (Myall Rv)	Bombah Broadwater	32.509	152.321	15	2012-07-06	RB McCormack
4073	177	f	1.23	12.3	Swamp beside Old Gibber Road, (near Boomeri Campground) Myall Lakes National Park (Myall Rv)	Bombah Broadwater	32.509	152.321	15	2012-07-06	RB McCormack
4074	178	f	2.84	16.52	Swamp beside Old Gibber Road, (near Boomeri Campground) Myall Lakes National Park (Myall Rv)	Bombah Broadwater	32.509	152.321	15	2012-07-06	RB McCormack
4075	179	m	2.26	14.26	Swamp beside Old Gibber Road, (near Boomeri Campground) Myall Lakes National Park (Myall Rv)	Bombah Broadwater	32.509	152.321	15	2012-07-06	RB McCormack
4079	180	m	4.26	17.7	Swamp beside Old Gibber Road, (near Boomeri Campground) Myall Lakes National Park (Myall Rv)	Bombah Broadwater	32.509	152.321	15	2012-07-06	RB McCormack
4080	181	m	4.99	18.59	Swamp beside Old Gibber Road, (near Boomeri Campground) Myall Lakes National Park (Myall Rv)	Bombah Broadwater	32.509	152.321	15	2012-07-06	RB McCormack
4085	182	m	1.02	10.33	Swampy area, Hawks Nest Seal Rocks Road, Myall Lakes National Park (Myall Rv)	Myall Lake	32.4789	152.393	4	2012-09-09	RB McCormack
4086	183	f	1.73	13.94	Swampy area, Hawks Nest Seal Rocks Road, Myall Lakes National Park (Myall Rv)	Myall Lake	32.4789	152.393	4	2012-09-09	RB McCormack
4088	184	f	0.95	12.46	Pond in swamp beside Hawks Nest Seal Rocks Road, Myall Lakes National Park (Myall Rv)	Myall Lake	32.4887	152.367	5	2012-09-09	RB McCormack
4089	185	m	1.11	11.46	Pond in swamp beside Hawks Nest Seal Rocks Road, Myall Lakes National Park (Myall Rv)	Myall Lake	32.4887	152.367	5	2012-09-09	RB McCormack
4090	186	f	1.12	12.27	Pond in swamp beside Hawks Nest Seal Rocks Road, Myall Lakes National Park (Myall Rv)	Myall Lake	32.4887	152.367	5	2012-09-09	RB McCormack
4091	187	f	0.56	9.44	Pond in swamp beside Hawks Nest Seal Rocks Road, Myall Lakes National Park (Myall Rv)	Myall Lake	32.4887	152.367	5	2012-09-09	RB McCormack
4092	188	m	0.83	11.12	Pond in swamp beside Hawks Nest Seal Rocks Road, Myall Lakes National Park (Myall Rv)	Myall Lake	32.4887	152.367	5	2012-09-09	RB McCormack
4093	189	f	0.82	11.84	Pond in swamp beside Hawks Nest Seal Rocks Road, Myall Lakes National Park (Myall Rv)	Myall Lake	32.4887	152.367	5	2012-09-09	RB McCormack
4094	190	m	0.2	7.13	Pond in swamp beside Hawks Nest Seal Rocks Road, Myall Lakes National Park (Myall Rv)	Myall Lake	32.4887	152.367	5	2012-09-09	RB McCormack
4095	191	f	0.74	10.58	Pond in swamp beside Hawks Nest Seal Rocks Road, Myall Lakes National Park (Myall Rv)	Myall Lake	32.4887	152.367	5	2012-09-09	RB McCormack
4096	192	m	1.52	12.47	Pond in swamp beside Hawks Nest Seal Rocks Road, Myall Lakes National Park (Myall Rv)	Myall Lake	32.4887	152.367	5	2012-09-09	RB McCormack
4097	193	f	0.66	10.54	Pond in swamp beside Hawks Nest Seal Rocks Road, Myall Lakes National Park (Myall Rv)	Myall Lake	32.4887	152.367	5	2012-09-09	RB McCormack
4098	194	m	1.01	11.74	Pond in swamp beside Hawks Nest Seal Rocks Road, Myall Lakes National Park (Myall Rv)	Myall Lake	32.4887	152.367	5	2012-09-09	RB McCormack
4099	195	f	1.38	13.38	Pond in swamp beside Hawks Nest Seal Rocks Road, Myall Lakes National Park (Myall Rv)	Myall Lake	32.4887	152.367	5	2012-09-09	RB McCormack
4100	196	f	1.21	12.91	Pond in swamp beside Hawks Nest Seal Rocks Road, Myall Lakes National Park (Myall Rv)	Myall Lake	32.4887	152.367	5	2012-09-09	RB McCormack
4101	197	m	1.97	14.48	Pond in swamp beside Hawks Nest Seal Rocks Road, Myall Lakes National Park (Myall Rv)	Myall Lake	32.4887	152.367	5	2012-09-09	RB McCormack
4102	198	m	2.56	14.84	Pond in swamp beside Hawks Nest Seal Rocks Road, Myall Lakes National Park (Myall Rv)	Myall Lake	32.4887	152.367	5	2012-09-09	RB McCormack
4103	199	f	1.32	12.77	Pond in swamp beside Hawks Nest Seal Rocks Road, Myall Lakes National Park (Myall Rv)	Myall Lake	32.4887	152.367	5	2012-09-09	RB McCormack
4104	200	f	0.98	11.86	Pond in swamp beside Hawks Nest Seal Rocks Road, Myall Lakes National Park (Myall Rv)	Myall Lake	32.4887	152.367	5	2012-09-09	RB McCormack
4105	201	f	1.36	13.09	Pond in swamp beside Hawks Nest Seal Rocks Road, Myall Lakes National Park (Myall Rv)	Myall Lake	32.4887	152.367	5	2012-09-09	RB McCormack
4106	202	m	1.46	13.15	Pond in swamp beside Hawks Nest Seal Rocks Road, Myall Lakes National Park (Myall Rv)	Myall Lake	32.4887	152.367	5	2012-09-09	RB McCormack
4107	203	m	0.49	9.37	Pond in swamp beside Hawks Nest Seal Rocks Road, Myall Lakes National Park (Myall Rv)	Myall Lake	32.4887	152.367	5	2012-09-09	RB McCormack
4108	204	f	1.6	13.45	Pond in swamp beside Hawks Nest Seal Rocks Road, Myall Lakes National Park (Myall Rv)	Myall Lake	32.4887	152.367	5	2012-09-09	RB McCormack
4109	205	m	0.83	10.81	Pond in swamp beside Hawks Nest Seal Rocks Road, Myall Lakes National Park (Myall Rv)	Myall Lake	32.4887	152.367	5	2012-09-09	RB McCormack
4110	206	mix			Pond in swamp beside Hawks Nest Seal Rocks Road, Myall Lakes National Park (Myall Rv)	Myall Lake	32.4887	152.367	5	2012-09-09	RB McCormack
4112	207	m	1.07	12.07	Pond/drain in swamp beside Hawks Nest Seal Rocks Road, Myall Lakes National Park (Myall Rv)	Myall Lake	32.4968	152.352	4	2012-09-09	RB McCormack
4113	208	m	1.7	13.38	Pond/drain in swamp beside Hawks Nest Seal Rocks Road, Myall Lakes National Park (Myall Rv)	Myall Lake	32.4968	152.352	4	2012-09-09	RB McCormack
4114	209	m	0.61	9.77	Pond/drain in swamp beside Hawks Nest Seal Rocks Road, Myall Lakes National Park (Myall Rv)	Myall Lake	32.4968	152.352	4	2012-09-09	RB McCormack
4115	210	m	1.57	13.41	Pond/drain in swamp beside Hawks Nest Seal Rocks Road, Myall Lakes National Park (Myall Rv)	Myall Lake	32.4968	152.352	4	2012-09-09	RB McCormack
4116	211	f	1.11	12.1	Pond/drain in swamp beside Hawks Nest Seal Rocks Road, Myall Lakes National Park (Myall Rv)	Myall Lake	32.4968	152.352	4	2012-09-09	RB McCormack
4117	212	f	0.2	6.7	Pond/drain in swamp beside Hawks Nest Seal Rocks Road, Myall Lakes National Park (Myall Rv)	Myall Lake	32.4968	152.352	4	2012-09-09	RB McCormack
4118	213	m	1.48	13.08	Pond/drain in swamp beside Hawks Nest Seal Rocks Road, Myall Lakes National Park (Myall Rv)	Myall Lake	32.4968	152.352	4	2012-09-09	RB McCormack
4119	214	m	1.36	12.74	Pond/drain in swamp beside Hawks Nest Seal Rocks Road, Myall Lakes National Park (Myall Rv)	Myall Lake	32.4968	152.352	4	2012-09-09	RB McCormack
4120	215	m	1.85	14.01	Pond/drain in swamp beside Hawks Nest Seal Rocks Road, Myall Lakes National Park (Myall Rv)	Myall Lake	32.4968	152.352	4	2012-09-09	RB McCormack
4121	216	f	1.94	14.66	Pond/drain in swamp beside Hawks Nest Seal Rocks Road, Myall Lakes National Park (Myall Rv)	Myall Lake	32.4988	152.348	5	2012-09-09	RB McCormack
4122	217	f	1.59	13.16	Pond/drain in swamp beside Hawks Nest Seal Rocks Road, Myall Lakes National Park (Myall Rv)	Myall Lake	32.4988	152.348	5	2012-09-09	RB McCormack
4123	218	m	2.78	15.77	Pond/drain in swamp beside Hawks Nest Seal Rocks Road, Myall Lakes National Park (Myall Rv)	Myall Lake	32.4988	152.348	5	2012-09-09	RB McCormack
4124	219	m	1.36	13.03	Pond/drain in swamp beside Hawks Nest Seal Rocks Road, Myall Lakes National Park (Myall Rv)	Myall Lake	32.4988	152.348	5	2012-09-09	RB McCormack
4125	220	f	0.94	11.41	Pond/drain in swamp beside Hawks Nest Seal Rocks Road, Myall Lakes National Park (Myall Rv)	Myall Lake	32.4988	152.348	5	2012-09-09	RB McCormack
4126	221	m	2.19	14.66	Pond/drain in swamp beside Hawks Nest Seal Rocks Road, Myall Lakes National Park (Myall Rv)	Myall Lake	32.4988	152.348	5	2012-09-09	RB McCormack
4127	222	m	2.11	14.98	Pond/drain in swamp beside Hawks Nest Seal Rocks Road, Myall Lakes National Park (Myall Rv)	Myall Lake	32.4988	152.348	5	2012-09-09	RB McCormack
4128	223	m	0.5	9.76	Pond/drain in swamp beside Hawks Nest Seal Rocks Road, Myall Lakes National Park (Myall Rv)	Myall Lake	32.4988	152.348	5	2012-09-09	RB McCormack
4129	224	m	1.6	13.39	Pond/drain in swamp beside Hawks Nest Seal Rocks Road, Myall Lakes National Park (Myall Rv)	Myall Lake	32.4988	152.348	5	2012-09-09	RB McCormack
4130	225	m	1.39	12.24	Pond/drain in swamp beside Hawks Nest Seal Rocks Road, Myall Lakes National Park (Myall Rv)	Myall Lake	32.4988	152.348	5	2012-09-09	RB McCormack
4131	226	m	1.22	12	Pond/drain in swamp beside Hawks Nest Seal Rocks Road, Myall Lakes National Park (Myall Rv)	Myall Lake	32.4988	152.348	5	2012-09-09	RB McCormack
P.89663	227	F-berry	3.17	16.86	Boomeri Swamp behind Boomeri camp ground, off Old Gibber Road, Myall Lakes National Park (Myall Rv)	Bombah Broadwater	32.5091	152.321	12	2012-09-21	RB McCormack
P.89664	228	m	4.55	17.62	Boomeri Swamp behind Boomeri camp ground, off Old Gibber Road, Myall Lakes National Park (Myall Rv)	Bombah Broadwater	32.5091	152.321	12	2012-09-21	RB McCormack
P.89665	229	m	5.07	18.63	Boomeri Swamp behind Boomeri camp ground, off Old Gibber Road, Myall Lakes National Park (Myall Rv)	Bombah Broadwater	32.5091	152.321	12	2012-09-21	RB McCormack
P.89666	230	F-berry	2.06	14.23	Boomeri Swamp behind Boomeri camp ground, off Old Gibber Road, Myall Lakes National Park (Myall Rv)	Bombah Broadwater	32.5091	152.321	12	2012-09-21	RB McCormack
